# Supplementary material for: Teaching Magnetoelectric Sensing to Secondary School Students—Considerations for Educational STEM Outreach
Source: Sensors (Basel). 2021 Nov 5;21(21):7354. doi: 10.3390/s21217354 (PMC8588487; doi:10.3390/s21217354)
Supplement: Supplementary file 1 [file sensors-21-07354-s001.zip]

Archive with 15 entries (11 files):
- 360-degree video and interviews.pdf
- Station 1/
- Station 1/Diagnostic guide and description of possible findings.pdf
- Station 1/Information text - transmission of excitation.pdf
- Station 1/Instructions for supervisors_station1.pdf
- Station 1/Worksheet_station1.pdf
- Station 2/
- Station 2/Instructions for supervisors_station2.pdf
- Station 2/Worksheet_station 2.pdf
- Station 3/
- Station 3/Cards with hints and questions.pdf
- Station 3/Instructions for supervisor_station3.pdf
- Station 3/Worksheet_station3.pdf
- Station 4/
- Station 4/Instructions for supervisors_station4.pdf
